# Supplementary material for: Sjögren’s Syndrome Antigen B Acts as an Endogenous Danger Molecule to Induce Interleukin-8 Gene Expression in Polymorphonuclear Neutrophils
Source: PLoS One. 2015 Apr 27;10(4):e0125501. doi: 10.1371/journal.pone.0125501 (PMC4411107; doi:10.1371/journal.pone.0125501)
Supplement: S1 Dataset — (XLS) [file pone.0125501.s001.xls]

## Sheet: Dose response
PMN
[SSB]	N1	N2	N3	N4	N5
0	25.836	0	22.226	0	43.8425
1	36.931	2.564	98.295	26.075	92.013
5	58.316	9.336	251.745	93.956	314.511
10	86.484	78.433	283.627	117.166	432.35
20	141.314	121.097	409.846	153.262	505.979
40	180.218	198.452	270.149	181.448	431.164
80	255.794	235.465	219.613	146.856	332.032

## Sheet: 1-2-4 hr
PMN	1hr	2hr	4hr
N1	6.671	23.366	80.784
N2	0.038	44.995	207.172
N3	32.77	298.616	893.575
N4	104.47	371.275	1039.75
N5	20.948	14.133	84.668

## Sheet: SSB-LPS
PMN	N1	N2	N3	N4	N5	N6	N7		Average	S.D.
SSB-10	13.956	309.379	364.942	60.648	117.166	281.099	388.508		219.385	152.504
LPS	205.588	233.289	88.5435	103.592	44.487	117.409	332.816		160.818	100.627

## Sheet: Polymyxin-B
(compared to pretreatment with medium control, %)
Pretreatment with PolymycinB-100
PMN	LPS-100	SSB-10
N1	0	66.4959
N2	6.06591	113.55
N3	15.8875	95.9749
Average	7.31782	92.0069
S.D.	8.01741	23.7767

## Sheet: rSSB degradation
(compared to control SSB, %)			(compared to control SSB, %)				(compared to control SSB, %)
PMN	heated SSB		PMN	Proteinase treatment			PMN	RNAse treatment
N1	4.27504		N1	28.5927			N1	72.8806
N2	0		N2	10.945			N2	118.251
N3	7.36139		N3	7.26142
N4	5.49725
Average	4.28342		Average	15.5997			Average	95.5659
S.D.	3.1249		S.D.	11.402			S.D.	32.0819

## Sheet: TNF-alpha
PMN	N1	N2	N3	N4		Average	S.D.
med	95.797	41.527	15.776	28.947		45.5118	35.1335
SSB	119.435	371.805	85.227	440.524		254.248	178.196
TNF-α/med	1162.13	350.538	45.336	166.705		431.178	503.195
TNF-α/SSB	1380.7	637.844	116.06	952.345		771.737	532.695

## Sheet: PMN ICs
	PMN
		N1	N2					Average	S.D.
	anti-SSB 1	10.7055	19.592					15.1487	6.2837
	SSB 1	10.5745	29.735					20.1547	13.5485
	SSB 1+anti-SSB 1	63.6675	194.071					128.869	92.2092
		N1	N2					Average	S.D.
	anti-SSB 5	13.0015	0					6.50075	9.19345
	SSB 5	31.9595	93.956					62.9578	43.8381
	SSB 5+anti-SSB 5	92.0695	182.812					137.441	64.1646
		N1	N2	N3	N4	N5		Average	S.D.
	anti-SSB 10	29.062	0.182	17.072	12.839	6.4855		13.1281	10.9687
	SSB 10	115.034	12.435	2.082	117.166	60.1275		61.3689	54.5533
	SSB 10+anti-SSB 10	273.723	32.889	37.104	254.097	298.75		179.313	132.698

## Sheet: HL-60 (RA)
	HL-60 (RA) cells
	[SSB]	D1	D2	D3	D4	D5	D6		Average	S.D.
	0	139.521	309.321	225.683	663.379	394.378	190.265		320.424	190.711
	1	157.824	284.532	226.575	941.674	1044.92	383.675		506.533	385.631
	5	167.725	474.79	258.894	910.232	1056.58	621.809		581.672	352.722
	10	210.778	519.897	245.346	1111.94	1069.12	899.436		676.086	405.16
	20	351.659	753.732	346.38	1164.25	1086.23	940.346		773.766	357.517
	40	444.335	1317.21	372.786	1136.14	1109.36	981.597		893.572	391.32
	80	1172.38	1340.84	366.164	1138.52	1126.74	943.144		1014.63	342.003
	[Time]	D1	D2	D3	D4	D5	D6		Average	S.D.
	15 min	194.941	-46.996	63.59	-282.115	-85.133	126.137		-4.92933	171.38
	60 min	16.111	90.656	-41.281	17.28	-63.625	321.894		56.8392	140.542
	120 min	627.025	602.578	495.892	387.918	310.206	712.658		522.713	153.223
		(compared to medium control at specific time)

## Sheet: HL-60(RA) ICs
	HL-60 (RA) cells
		D1	D2		Average	S.D.
	anti-SSB-1	26.43	87.067		56.7485	42.8768
	SSB-1	43.252	0		21.626	30.5838
	SSB-1+anti-SSB-1	131.432	75.217		103.325	39.75
	anti-SSB-5	31.593	88.76		60.1765	40.4232
	SSB-5	78.514	31.135		54.8245	33.502
	SSB-5+anti-SSB-5	626.524	724.348		675.436	69.172
	anti-SSB-10	17.485	62.543		40.014	31.8608
	SSB-10	141.993	17.587		79.79	87.9683
	SSB-10+anti-SSB-10	874.391	1691.04		1282.72	577.458

## Sheet: Flow cytometry
		HL-60 (RA) cells
	D1	(Fluorescence intensity)	MED	FITC-BSA	FITC-SSB
		4°C	14.64	20.57	26.93
		37°C	14.74	24.15	31.93
	D2	(Fluorescence intensity)	MED	FITC-BSA	FITC-SSB
		4°C	13.66	14.79	23.37
		37°C	13.28	14.96	47.87
		HL-60 (RA) cells
		(Fluorescence intensity)	D1	D2
		FITC-SSB+med	143.71	123.76
		FITC-SSB+anti-SSB	100.64	320.1

[truncated: 3 more sheets: CQ, SB and PD, P65 and P50]
